# Supplementary material for: Variable Carbon Source Utilization, Stress Resistance, and Virulence Profiles Among Listeria monocytogenes Strains Responsible for Listeriosis Outbreaks in Switzerland
Source: Front Microbiol. 2019 May 3;10:957. doi: 10.3389/fmicb.2019.00957 (PMC6510287; doi:10.3389/fmicb.2019.00957)
Supplement: Supplementary file 1 [file Table_1.XLSX]

## Sheet: C-source utilisation profiles
Table S1 Carbon sources utilisation profiles
PM01, PM02	LL195	N2306	N16-0044	N14-0435	EGDe	Lm3136	Lm3163	N11-1515
L-Arabinose	-	-	-	-	-	-	+	-
D-Mannitol	-	-	-	-	-	-	+	-
α-D-Lactose	-	+	-	-	-	-	+	-
Lactulose	-	-	-	-	-	-	+	-
Sucrose	-	-	-	-	-	-	+	-
L-Threonine	-	-	-	-	-	-	+	-
Ala-Gly	-	-	-	-	-	-	+	-
Pyruvic Acid	-	-	-	-	-	-	+	-
2′-Deoxy-Adenosine	-	-	-	-	-	-	+	-
Turanose	-	-	-	-	-	-	+	-
2,3-Butanedione	-	-	-	-	-	-	+	-
Adenosine	-	+	-	-	-	-	-	-
Pectin	-	-	-	-	-	-	+	+
D-Tagatose	-	-	-	-	-	+	+	-
D-Xylose	+	-	-	-	-	-	+	-
Palatinose	-	+	-	-	+	-	-	+
D-Arabinose	-	-	-	-	-	+	+	+
β-D-Allose	-	-	-	-	+	+	+	+
Arbutin	+	+	+	+	+	-	+	+
D-Maltose	-	+	+	+	+	-	+	+
Inosine	+	+	+	+	+	-	+	+
Thymidine	+	+	+	+	+	-	+	+
N-Acetyl-D-Glucosamine	+	+	+	+	+	+	+	+
D-Trehalose	+	+	+	+	+	+	+	+
D-Mannose	+	+	+	+	+	+	+	+
Glycerol	+	+	+	+	+	+	+	+
D-Glucose-6-Phosphate	-	-	-	-	-	-	-	-
D-Ribose	+	+	+	+	+	+	+	+
L-Rhamnose	+	+	+	+	+	+	+	+
D-Fructose	+	+	+	+	+	+	+	+
D-Glucose	+	+	+	+	+	+	+	+
Uridine	+	+	+	+	+	+	+	+
β-Methyl-D-Glucoside	+	+	+	+	+	+	+	+
Maltotriose	+	+	+	+	+	+	+	+
D-Cellobiose	+	+	+	+	+	+	+	+
N-Acetyl-β-D-Mannosamine	+	+	+	+	+	+	+	+
D-Psicose	+	+	+	+	+	+	+	+
L-Lyxose	+	+	+	+	+	+	+	+
α-Cyclodextrin	+	+	+	+	+	+	+	+
β-Cyclodextrin	+	+	+	+	+	+	+	+
γ-Cyclodextrin	+	+	+	+	+	+	+	+
Dextrin	+	+	+	+	+	+	+	+
Laminarin	+	+	+	+	+	+	+	+
D-Arabitol	+	+	+	+	+	+	+	+
2-Deoxy-D-Ribose	+	+	+	+	+	+	+	+
β-Gentiobiose	+	+	+	+	+	+	+	+
D-Salicin	+	+	+	+	+	+	+	+
α-Methyl-D-Glucoside	+	+	+	+	+	+	+	+
α-Methyl-D-Mannoside	+	+	+	+	+	+	+	+
Amygdalin	+	+	+	+	+	+	+	+
Xylitol	+	+	+	+	+	+	+	+
D-Glucosamine	+	+	+	+	+	+	+	+
5-Keto-D-Gluconic Acid	+	+	+	+	+	+	+	+
Dihydroxy-Acetone	+	+	+	+	+	+	+	+
