# Supplementary material for: Variable Carbon Source Utilization, Stress Resistance, and Virulence Profiles Among Listeria monocytogenes Strains Responsible for Listeriosis Outbreaks in Switzerland
Source: Front Microbiol. 2019 May 3;10:957. doi: 10.3389/fmicb.2019.00957 (PMC6510287; doi:10.3389/fmicb.2019.00957)
Supplement: Supplementary file 2 [file Table_2.XLSX]

## Sheet: Osmotic stress sensitivity
Table S2 Osmotic stress sensitivity profiles
PM09	LL195	N2306	N16-0044	N14-04354	EGDe	Lm3136	Lm3163	N11-1515
1% NaCl	+	+	+	+	+	+	+	+
2% NaCl	+	+	+	+	+	+	+	+
3% NaCl	+	+	+	+	+	+	+	+
4% NaCl	+	+	+	+	+	+	+	+
5% NaCl	+	+	+	+	+	+	+	+
5.5% NaCl	+	+	+	+	+	+	+	+
6% NaCl	+	+	+	+	+	+	+	+
6.5% NaCl	+	+	+	+	+	+	+	+
7% NaCl	+	+	+	+	+	+	+	+
8% NaCl	+	+	+	+	+	+	+	+
9% NaCl	+	+	+	+	+	+	+	+
10% NaCl	+	+	+	+	+	+	+	+
6% NaCl	+	+	+	+	+	+	+	+
Betaine + 6% NaCl	+	+	+	+	+	+	+	+
N,N-Dimethyl Glycine + 6% NaCl	+	+	+	+	+	+	+	+
Sarcosine + 6% NaCl	+	+	+	+	+	+	+	+
Dimethyl Sulphonyl Propionate + 6% NaCl	+	+	+	+	+	+	+	+
MOPS + 6% NaCl	+	+	+	+	+	+	+	+
Ectoine + 6% NaCl	+	+	+	+	+	+	+	+
Choline + 6% NaCl	+	+	+	+	+	+	+	+
Phosphorylcholine + 6% NaCl	+	+	+	+	+	+	+	+
Creatine + 6% NaCl	+	+	+	+	+	+	+	+
Creatinine + 6% NaCl	+	+	+	+	+	+	+	+
L-Carnitine + 6% NaCl	+	+	+	+	+	+	+	+
Potassium Chloride + 6% NaCl	+	+	+	+	+	+	+	+
L-Proline + 6% NaCl	+	+	+	+	+	+	+	+
N-Acetyl-L-Glutamine + 6% NaCl	+	+	+	+	+	+	+	+
β-Glutamic Acid + 6% NaCl	+	+	+	+	+	+	+	+
γ-Amino-n-Butyric Acid + 6% NaCl	+	+	+	+	+	+	+	+
Glutathione + 6% NaCl	+	+	+	+	+	+	+	+
Glycerol + 6% NaCl	+	+	+	+	+	+	+	+
D-Trehalose + 6% NaCl	+	+	+	+	+	+	+	+
Trimethylamine-N-Oxide + 6% NaCl	+	+	+	+	+	+	+	+
Trimethylamine + 6% NaCl	+	+	+	+	+	+	+	+
Octopine + 6% NaCl	+	+	+	+	+	+	+	+
Trigonelline + 6% NaCl	+	+	+	+	+	+	+	+
3% Potassium Chloride	+	+	+	+	+	+	+	+
4% Potassium Chloride	+	+	+	+	+	+	+	+
5% Potassium Chloride	+	+	+	+	+	+	+	+
6% Potassium Chloride	+	+	+	+	+	+	+	+
2% Sodium Sulfate	+	+	+	+	+	+	+	+
3% Sodium Sulfate	+	+	+	+	+	+	+	+
4% Sodium Sulfate	+	+	+	+	+	+	+	+
5% Sodium Sulfate	+	+	+	+	+	+	+	+
5% Ethylene Glycol	+	+	+	+	+	+	+	+
10% Ethylene Glycol	+	+	+	+	+	+	+	+
15% Ethylene Glycol	+	+	+	+	+	+	+	+
20% Ethylene Glycol	+	+	+	+	+	+	+	+
1% Sodium Formate	+	+	+	+	+	+	+	+
2% Sodium Formate	+	+	+	+	+	+	+	+
3% Sodium Formate	+	+	+	+	+	+	+	+
4% Sodium Formate	+	+	+	+	+	+	+	+
5% Sodium Formate	+	+	+	+	+	+	+	+
6% Sodium Formate	+	+	+	+	+	+	+	+
2% Urea	+	+	+	+	+	+	+	+
3% Urea	+	+	+	+	+	+	+	+
4% Urea	+	+	+	+	+	+	+	+
5% Urea	+	+	+	+	+	+	+	+
6% Urea	+	+	+	+	+	+	+	+
7% Urea	+	+	+	+	+	+	+	+
1% Sodium Lactate	+	+	+	+	+	+	+	+
2% Sodium Lactate	+	+	+	+	+	+	+	+
3% Sodium Lactate	+	+	+	+	+	+	+	+
4% Sodium Lactate	+	+	+	+	+	+	+	+
5% Sodium Lactate	+	+	+	+	+	+	+	+
6% Sodium Lactate	+	+	+	+	+	+	+	+
7% Sodium Lactate	+	+	+	+	+	+	+	+
8% Sodium Lactate	+	+	+	+	+	+	+	+
9% Sodium Lactate	+	+	+	+	+	+	+	+
10% Sodium Lactate	+	+	+	+	+	+	+	+
11% Sodium Lactate	+	+	+	+	+	-	+	-
12% Sodium Lactate	+	+	+	+	+	-	+	-
20mM Sodium Phosphate + pH 7	+	+	+	+	+	+	+	+
50mM Sodium Phosphate + pH 7	+	+	+	+	+	+	+	+
100mM Sodium Phosphate + pH 7	+	+	+	+	+	+	+	+
200mM Sodium Phosphate + pH 7	+	+	+	+	+	+	+	+
20mM Sodium Benzoate + pH 5.2	+	+	+	+	+	+	+	+
50mM Sodium Benzoate + pH 5.2	+	+	+	+	+	+	+	+
100mM Sodium Benzoate + pH 5.2	+	+	+	+	+	+	+	+
200mM Sodium Benzoate + pH 5.2	+	+	+	+	+	+	+	+
10mM Ammonium Sulfate + pH 8	+	+	+	+	+	+	+	+
20mM Ammonium Sulfate + pH 8	+	+	+	+	+	+	+	+
50mM Ammonium Sulfate + pH 8	+	+	+	+	+	+	+	+
100mM Ammonium Sulfate + pH 8	+	+	+	+	+	+	+	+
10mM Sodium Nitrate	+	+	+	+	+	+	+	+
20mM Sodium Nitrate	+	+	+	+	+	+	+	+
40mM Sodium Nitrate	+	+	+	+	+	+	+	+
60mM Sodium Nitrate	+	+	+	+	+	+	+	+
80mM Sodium Nitrate	+	+	+	+	+	+	+	+
100mM Sodium Nitrate	+	+	+	+	+	+	+	+
10mM Sodium Nitrite	+	+	+	+	+	+	+	+
20mM Sodium Nitrite	+	+	+	+	+	+	+	+
40mM Sodium Nitrite	+	+	+	+	+	+	+	+
60mM Sodium Nitrite	+	+	+	+	+	+	+	+
80mM Sodium Nitrite	+	+	+	+	-	-	+	+
100mM Sodium Nitrite	-	-	-	-	-	-	-	-
