# Supplementary material for: Variable Carbon Source Utilization, Stress Resistance, and Virulence Profiles Among Listeria monocytogenes Strains Responsible for Listeriosis Outbreaks in Switzerland
Source: Front Microbiol. 2019 May 3;10:957. doi: 10.3389/fmicb.2019.00957 (PMC6510287; doi:10.3389/fmicb.2019.00957)
Supplement: Supplementary file 3 [file Table_3.XLSX]

## Sheet: pH stress sensitivity profiles
Table S3 pH stress sensitivity profiles
PM10	LL195	N2306	N16-0044	N14-0435	EGDe	Lm3136	Lm3163	N11-1515
pH 3.5	-	-	-	-	-	-	-	-
pH 4	-	-	-	-	-	-	-	-
pH 4.5	-	-	-	-	-	-	-	-
pH 5	+	+	+	+	+	+	+	+
pH 5.5	+	+	+	+	+	+	+	+
pH 6	+	+	+	+	+	+	+	+
pH 7	+	+	+	+	+	+	+	+
pH 8	+	+	+	+	+	+	+	+
pH 8.5	+	+	+	+	+	+	+	+
pH 9	+	+	+	+	+	+	+	+
pH 9.5	+	+	+	+	+	+	+	+
pH 10	+	+	+	+	+	+	+	+
pH 4.5	-	-	-	-	-	-	-	-
L-Alanine + pH 4.5	-	-	-	-	-	-	-	-
L-Arginine + pH 4.5	-	-	-	-	-	-	-	-
L-Asparagine + pH 4.5	+	-	-	-	-	-	-	-
L-Aspartic Acid + pH 4.5	-	-	-	-	-	-	-	-
L-Glutamic Acid + pH 4.5	-	-	-	-	-	-	-	-
L-Glutamine + pH 4.5	-	-	-	-	-	-	-	-
Glycine + pH 4.5	-	-	-	-	-	-	-	-
L-Histidine + pH 4.5	-	-	-	-	-	-	-	-
L-Isoleucine + pH 4.5	-	-	-	-	-	-	-	-
L-Leucine + pH 4.5	-	-	-	-	-	-	-	-
L-Lysine + pH 4.5	-	-	-	-	-	-	-	-
L-Methionine + pH 4.5	-	-	-	-	-	-	-	-
L-Phenylalanine + pH 4.5	-	-	-	-	-	-	-	-
L-Proline + pH 4.5	-	-	-	-	-	-	-	-
L-Serine + pH 4.5	+	-	-	-	-	-	-	-
L-Threonine + pH 4.5	-	-	-	-	-	-	-	-
L-Tryptophan + pH 4.5	-	-	-	-	-	-	-	-
L-Citrulline + pH 4.5	-	-	+	-	-	-	-	-
L-Valine + pH 4.5	+	-	+	-	-	-	-	-
L-Hydroxyproline + pH 4.5	+	-	+	-	-	-	+	-
L-Ornithine + pH 4.5	-	-	-	+	-	-	-	-
L-Homoarginine + pH 4.5	-	-	-	-	-	-	-	-
L-Homoserine + pH 4.5	+	-	-	-	-	-	-	-
Anthranilic Acid + pH 4.5	-	-	-	-	-	-	-	-
L-Norleucine + pH 4.5	-	-	-	-	-	-	-	-
L-Norvaline + pH 4.5	+	+	+	+	+	+	+	+
D,L-α-Amino-Butyric Acid + pH 4.5	+	-	-	-	-	-	+	-
p-Amino-Benzoic Acid + pH 4.5	-	-	-	-	-	-	-	-
L-Cysteic Acid + pH 4.5	+	-	+	-	-	-	+	-
D-Lysine + pH 4.5	-	-	-	-	-	-	-	-
5-Hydroxy-L-Lysine + pH 4.5	+	-	+	-	-	-	-	-
5-Hydroxy-L-Tryptophan + pH 4.5	-	-	-	-	-	-	-	-
D,L-Diamino-Pimelic Acid + pH 4.5	-	-	-	-	-	-	+	-
Trimethylamine-N-Oxide + pH 4.5	-	-	-	-	-	-	-	-
Urea + pH 4.5	+	-	-	-	-	-	-	-
pH 9.5	+	+	+	+	+	+	+	+
L-Alanine + pH 9.5	+	+	+	+	+	+	+	+
L-Arginine + pH 9.5	+	+	+	+	+	+	+	+
L-Asparagine + pH 9.5	+	+	+	+	+	+	+	+
L-Aspartic Acid + pH 9.5	+	+	+	+	+	+	+	+
L-Glutamic Acid + pH 9.5	+	+	+	+	+	+	+	+
L-Glutamine + pH 9.5	+	+	+	+	+	+	+	+
Glycine + pH 9.5	+	+	+	+	+	+	+	+
L-Histidine + pH 9.5	+	+	+	+	+	+	+	+
L-Isoleucine + pH 9.5	+	+	+	+	+	+	+	+
L-Leucine + pH 9.5	+	+	+	+	+	+	+	+
L-Lysine + pH 9.5	+	+	+	+	+	+	+	+
L-Methionine + pH 9.5	+	+	+	+	+	+	+	+
L-Phenylalanine + pH 9.5	+	+	+	+	+	+	+	+
L-Proline + pH 9.5	+	+	+	+	+	+	+	+
L-Serine + pH 9.5	+	+	+	+	+	+	+	+
L-Threonine + pH 9.5	+	+	+	+	+	+	+	+
L-Tryptophan + pH 9.5	+	+	+	+	+	+	+	+
L-Tyrosine + pH 9.5	+	+	+	+	+	+	+	+
L-Valine + pH 9.5	+	+	+	+	+	+	+	+
L-Hydroxyproline + pH 9.5	+	+	+	+	+	+	+	+
L-Ornithine + pH 9.5	+	+	+	+	+	+	+	+
L-Homoarginine + pH 9.5	+	+	+	+	+	+	+	+
L-Homoserine + pH 9.5	+	+	+	+	+	+	+	+
Anthranilic Acid + pH 9.5	+	+	+	+	+	+	+	+
L-Norleucine + pH 9.5	+	+	+	+	+	+	+	+
L-Norvaline + pH 9.5	+	+	+	+	+	+	+	+
Agmatine + pH 9.5	+	+	+	+	+	+	+	+
Cadaverine + pH 9.5	+	+	+	+	+	+	+	+
Putrescine + pH 9.5	+	+	+	+	+	+	+	+
Histamine + pH 9.5	+	+	+	+	+	+	+	+
β-Phenylethylamine + pH 9.5	+	+	+	+	+	-	-	+
Tyramine + pH 9.5	+	+	+	+	+	+	+	+
Creatine + pH 9.5	+	+	+	+	+	+	+	+
Trimethylamine-N-Oxide + pH 9.5	+	+	+	+	+	+	+	+
Urea + pH 9.5	+	+	+	+	+	+	+	+
5-Bromo-4-chloro-3-indolyl Caprylate	+	+	+	+	+	+	+	+
5-Bromo-4-chloro-3-indolyl α-D-Glucoside	+	+	+	+	+	+	+	+
5-Bromo-4-chloro-3-indolyl β-D-Glucoside	+	+	+	+	+	+	+	+
5-Bromo-4-chloro-3-indolyl α-D-Galactoside	+	+	+	+	+	+	+	+
5-Bromo-4-chloro-3-indolyl β-D-Galactoside	+	+	+	+	+	+	+	+
5-Bromo-4-chloro-3-indolyl α-D-Glucuronide	+	+	+	+	+	+	+	+
5-Bromo-4-chloro-3-indolyl β-D-Glucuronide	+	+	+	+	+	+	+	+
5-Bromo-4-chloro-3-indolyl β-D-Glucosaminide	+	+	+	+	+	+	+	+
5-Bromo-4-chloro-3-indolyl β-D-Galactosaminide	+	+	+	+	+	+	+	+
5-Bromo-4-chloro-3-indolyl α-D-Mannoside	+	+	+	+	+	+	+	+
5-Bromo-4-chloro-3-indolyl Phosphate	+	+	+	+	+	+	+	+
5-Bromo-4-chloro-3-indolyl Sulfate	+	+	+	+	+	+	+	+
