# Supplementary material for: Variable Carbon Source Utilization, Stress Resistance, and Virulence Profiles Among Listeria monocytogenes Strains Responsible for Listeriosis Outbreaks in Switzerland
Source: Front Microbiol. 2019 May 3;10:957. doi: 10.3389/fmicb.2019.00957 (PMC6510287; doi:10.3389/fmicb.2019.00957)
Supplement: Supplementary file 4 [file Table_4.XLSX]

## Sheet: Sheet1
Table S4. Lineage Specific genes and phage or mobile element related genes
Annotation	GenBank Accession number	N2306	LL195	N16-0044	EGDe	Lm3136	Lm3163	Function
UQ86_02645	CP011004	1	1	1	0	0	0	ABC transporter (Permease)
UQ86_02640	CP011004	1	1	1	0	0	0	ABC transporter, ATP-binding protein
UQ86_06100	CP011004	1	1	1	0	0	0	ABC transporter, ATP-binding protein
UQ86_08885	CP011004	1	1	1	0	0	0	Phosphotransferase system, EIIC
UQ86_02635	CP011004	1	1	1	0	0	0	Efflux transporter rnd family, mfp subunit
UQ86_05305	CP011004	1	1	1	0	0	0	4-amino-4-deoxy-L-arabinose transferase related glycosyltransferase of PMT family
UQ86_06240	CP011004	1	1	1	0	0	0	acetyltransferase
UQ86_04545	CP011004	1	1	1	0	0	0	Cell surface protein
UQ86_02625	CP011004	1	1	1	0	0	0	chitinase-related protein
UQ86_00035	CP011004	1	1	1	0	0	0	glycosyl transferase family 2
UQ86_06025	CP011004	1	1	1	0	0	0	glycosyltransferase group 2 family protein
UQ86_03960	CP011004	1	1	1	0	0	0	Histidine triad protein
UQ86_11375	CP011004	1	1	1	0	0	0	Inherit from bactNOG: Teichoic acid biosynthesis protein C
UQ86_02390	CP011004	1	1	1	0	0	0	internalin
UQ86_02015	CP011004	1	1	1	0	0	0	Leucine Rich Repeat
UQ86_06020	CP011004	1	1	1	0	0	0	membrane protein
UQ86_10890	CP011004	1	1	1	0	0	0	Methyltransferase domain
UQ86_00630	CP011004	1	1	1	0	0	0	N-acetylmuramoyl-L-alanine amidase
UQ86_06005	CP011004	1	1	1	0	0	0	N-acetylmuramoyl-L-alanine amidase
UQ86_06115	CP011004	1	1	1	0	0	0	nitroreductase
UQ86_14180	CP011004	1	1	1	0	0	0	Nudix family
UQ86_03970	CP011004	1	1	1	0	0	0	pathogenesis (cell surface protein)
UQ86_01090	CP011004	1	1	1	0	0	0	Polysaccharide pyruvyl transferase
murQ	CP011004	1	1	1	0	0	0	Specifically catalyzes the cleavage of the D-lactyl ether substituent of MurNAc 6-phosphate, producing GlcNAc 6- phosphate and D-lactate (By similarity)
UQ86_06125	CP011004	1	1	1	0	0	0	Streptolysin associated protein, SagD
UQ86_05125	CP011004	1	1	1	0	0	0	Swarming motility protein YbiA
UQ86_06055	CP011004	1	1	1	0	0	0	Teichoic acid biosynthesis protein
UQ86_10095	CP011004	1	1	1	0	0	0	Serine protease
UQ86_02815	CP011004	1	1	1	0	0	0	wall-associated protein RHS family protein
UQ86_02630	CP011004	1	1	1	0	0	0	GntR family Transcriptional regulator
UQ86_08895	CP011004	1	1	1	0	0	0	Transcriptional regulator
UQ86_10895	CP011004	1	1	1	0	0	0	Transcriptional regulator, TetR family
lmo1063	NC_003210	0	0	0	1	1	1	(ABC) transporter
lmo1062	NC_003210	0	0	0	1	1	1	ABC transporter (permease)
lmo1972	NC_003210	0	0	0	1	1	1	PTS system (pentitol transporter subunit IIB)
lmo1973	NC_003210	0	0	0	1	1	1	PTS system ( sugar transporter subunit IIA)
bvrB	NC_003210	0	0	0	1	1	1	PTS system (beta-glucoside-specific phosphotransferase enzyme II ABC component)
ulaA	NC_003210	0	0	0	1	1	1	PTS system ascorbate-specific transporter subunit IIC
bvrA	NC_003210	0	0	0	1	1	1	Antiterminator
lmo2303	NC_003210	0	0	0	1	1	1	Phage transcriptional regulator, ArpU
lmo1969	NC_003210	0	0	0	1	1	1	2-dehydro-3-deoxyphosphogluconate aldolase 4-hydroxy-2-oxoglutarate aldolase
bvrC	NC_003210	0	0	0	1	1	1	ADP-ribosylglycohydrolase
lmo0751	NC_003210	0	0	0	1	1	1	binding domain protein
lmo1081	NC_003210	0	0	0	1	1	1	Catalyzes the formation of dTDP-glucose, from dTTP and glucose 1-phosphate, as well as its pyrophosphorolysis (By similarity)
lmo1085	NC_003210	0	0	0	1	1	1	CDP-glycerol poly(glycerophosphate) glycerophosphotransferase
lmo0421	NC_003210	0	0	0	1	1	1	cell division
lmo0171	NC_003210	0	0	0	1	1	1	Cell Wall
lmo2576	NC_003210	0	0	0	1	1	1	cell wall anchor domain-containing protein
lmo2644	NC_003210	0	0	0	1	1	1	cell wall assembly cell proliferation coordinating protein, KNR4-like protein
lmo0446	NC_003210	0	0	0	1	1	1	Choloylglycine hydrolase
lmo1968	NC_003210	0	0	0	1	1	1	Creatinine amidohydrolase
lmo1082	NC_003210	0	0	0	1	1	1	DTDP-4-dehydrorhamnose 3,5-epimerase
lmo1084	NC_003210	0	0	0	1	1	1	DTDP-4-dehydrorhamnose reductase
lmo1083	NC_003210	0	0	0	1	1	1	dtdp-glucose 4,6-dehydratase
lmo0739	NC_003210	0	0	0	1	1	1	Glycosyl hydrolase family 1 involved in D-Allose metabolism
lmo1090	NC_003210	0	0	0	1	1	1	Glycosyl Transferase
lmo1091	NC_003210	0	0	0	1	1	1	Glycosyl Transferase
lmo2550	NC_003210	0	0	0	1	1	1	Glycosyl Transferase
lmo1080	NC_003210	0	0	0	1	1	1	Glycosyltransferase
lmo2408	NC_003210	0	0	0	1	1	1	HTH_XRE
lmo0339	NC_003210	0	0	0	1	1	1	inorganic pyro-phosphatase
lmo0736	NC_003210	0	0	0	1	1	1	isomerase involved in D-Allose metabolism
lmo1079	NC_003210	0	0	0	1	1	1	membrane
lmo1076	NC_003210	0	0	0	1	1	1	N-acetylmuramoyl-L-alanine amidase
lmo0737	NC_003210	0	0	0	1	1	1	PEP phosphonomutase family protein involved in D-Allose metabolism
lmo1970	NC_003210	0	0	0	1	1	1	Phosphotriesterase
lmo1289	NC_003210	0	0	0	1	1	1	protein (LPXTG motif)
lmo1136	NC_003210	0	0	0	1	1	1	Repeat protein
lmo0735	NC_003210	0	0	0	1	1	1	Ribulose-phosphate 3-epimerase involved in D-Allose metabolism
lmo0423	NC_003210	0	0	0	1	1	1	RNA polymerase, sigma factor
lmo2807	NC_003210	0	0	0	1	1	1	Secreted protein
lmo2308	NC_003210	0	0	0	1	1	1	single-stranded DNA-binding protein
lmo2026	NC_003210	0	0	0	1	1	1	surface protein
lmo1077	NC_003210	0	0	0	1	1	1	Teichoic acid biosynthesis protein
lmo1974	NC_003210	0	0	0	1	1	1	(GntR family) (Transcriptional regulator
lmo1060	NC_003210	0	0	0	1	1	1	Regulator
lmo0445	NC_003210	0	0	0	1	1	1	Regulator
lstR	NC_003210	0	0	0	1	1	1	Transcriptional regulator
lmo0734	NC_003210	0	0	0	1	1	1	Transcriptional regulator involved in D-Allose metabolism
lmo0749	NC_003210	0	0	0	1	1	1	Transcriptional regulator
bvrA	NC_003210	0	0	0	1	1	1	Transcriptional Antiterminator
AUZ27_09665	CP013722	0	0	0	0	0	1	Antirepressor
lmo2288	NC_003210	0	0	0	1	0	0	Bacteriophage Gp15 protein
lmo2296	NC_003210	0	0	0	1	0	0	coat protein
AUZ27_04955	CP013722	0	0	0	0	0	1	CRISPR (clustered regularly interspaced short palindromic repeat), is an adaptive immune system that provides protection against mobile genetic elements (viruses, transposable elements and conjugative plasmids). CRISPR clusters contain sequences complementary to antecedent mobile elements and target invading nucleic acids. CRISPR clusters are transcribed and processed into CRISPR RNA (crRNA). Act…
AUZ27_08920	CP013722	0	0	0	0	0	1	CRISPR (clustered regularly interspaced short palindromic repeat), is an adaptive immune system that provides protection against mobile genetic elements (viruses, transposable elements and conjugative plasmids). CRISPR clusters contain sequences complementary to antecedent mobile elements and target invading nucleic acids. CRISPR clusters are transcribed and processed into CRISPR RNA (crRNA). Act…
AUZ27_08925	CP013722	0	0	0	0	0	1	CRISPR (clustered regularly interspaced short palindromic repeat), is an adaptive immune system that provides protection against mobile genetic elements (viruses, transposable elements and conjugative plasmids). CRISPR clusters contain sequences complementary to antecedent mobile elements and target invading nucleic acids. CRISPR clusters are transcribed and processed into CRISPR RNA (crRNA). Fun…
6228_16471.LMN586.1_1_CDS_16471.LMN586.1_00609.faa	CP013722	0	0	0	0	0	1	CRISPR (clustered regularly interspaced short palindromic repeat), is an adaptive immune system that provides protection against mobile genetic elements (viruses, transposable elements and conjugative plasmids). CRISPR clusters contain sequences complementary to antecedent mobile elements and target invading nucleic acids. CRISPR clusters are transcribed and processed into CRISPR RNA (crRNA). Fun…
6224_16471.LMN586.1_1_CDS_16471.LMN586.1_00605.faa	CP013722	0	0	0	0	0	1	CRISPR-associated autoregulator DevR family
6226_16471.LMN586.1_1_CDS_16471.LMN586.1_00607.faa	CP013722	0	0	0	0	0	1	CRISPR-associated helicase, Cas3
AUZ27_08915	CP013722	0	0	0	0	0	1	CRISPR-associated protein
AUZ27_08930	CP013722	0	0	0	0	0	1	CRISPR-associated protein
6223_16471.LMN586.1_1_CDS_16471.LMN586.1_00604.faa	CP013722	0	0	0	0	0	1	CRISPR-associated protein (Cas_CXXC_CXXC)
AUZ27_04960	CP013722	0	0	0	0	0	1	CRISPR-associated protein Cas4
6225_16471.LMN586.1_1_CDS_16471.LMN586.1_00606.faa	CP013722	0	0	0	0	0	1	CRISPR-associated protein Cas5
6222_16471.LMN586.1_1_CDS_16471.LMN586.1_00603.faa	CP013722	0	0	0	0	0	1	CRISPR-associated protein Cas6
BN389_27890	HF558398	0	1	0	0	0	0	Integrase
AUZ26_08495	CP013723	0	0	0	0	1	1	Major capsid protein
lmo2298	NC_003210	0	0	0	1	0	0	Minor capsid protein
lmo2285	NC_003210	0	0	0	1	0	0	Pfam:DUF1142
lmo2293	NC_003210	0	0	0	1	0	0	Pfam:Minor_capsid
lmo1118	NC_003210	0	0	0	1	0	0	Pfam:Transposase_30
lmo0473	NC_003210	0	0	0	1	0	0	Pfam:Transposase_30
BN389_00850	HF558398	0	1	0	0	0	0	Pfam:Transposase_30
UQ86_02300	CP011004	2	2	1	1	1	1	Pfam:Transposase_30
lmo0079	NC_003210	0	0	0	1	0	1	Pfam:Transposase_30
lmo2324	NC_003210	0	0	0	1	1	0	phage anti-repressor protein
AUZ26_08505	CP013723	0	0	0	0	1	1	Phage minor capsid protein 2
lmo2297	NC_003210	0	0	0	1	0	0	Phage minor structural protein GP20
lmo2299	NC_003210	0	0	0	1	0	0	Phage portal protein
AUZ26_08510	CP013723	0	0	0	0	1	1	Phage portal protein, SPP1 Gp6-like
AUZ26_08520	CP013723	0	0	0	0	1	1	phage protein
AUZ27_09690	CP013722	0	0	0	0	0	1	Phage recombination protein Bet
lmo2289	NC_003210	0	0	0	1	0	0	Phage tail protein
UQ86_12320	CP011004	1	1	1	2	2	2	Phage infection protein
AUZ26_08450	CP013723	0	0	0	0	1	1	Phage tail protein
AUZ26_08695	CP013723	0	0	0	0	1	0	Phage tail tape measure protein
AUZ26_08455	CP013723	0	0	0	0	1	1	Phage tail tape measure protein
lmo2303	NC_003210	0	0	0	1	1	1	Phage transcriptional regulator, ArpU
int	NC_003210	0	0	0	1	1	0	Recombinase
lmo2319	NC_003210	0	0	0	1	1	0	Siphovirus Gp157
lmo2287	NC_003210	0	0	0	1	0	0	Tape measure protein
lmo2305	NC_003210	0	0	0	1	1	0	terminase (large subunit)
lmo2300	NC_003210	0	0	0	1	0	0	Terminase large subunit
lmo2301	NC_003210	0	0	0	1	0	0	terminase small Subunit
AUZ26_08515	CP013723	0	0	0	0	1	1	Terminase-like family
Key	1=Gene present
	0= Gene absent
