# Supplementary material for: Variable Carbon Source Utilization, Stress Resistance, and Virulence Profiles Among Listeria monocytogenes Strains Responsible for Listeriosis Outbreaks in Switzerland
Source: Front Microbiol. 2019 May 3;10:957. doi: 10.3389/fmicb.2019.00957 (PMC6510287; doi:10.3389/fmicb.2019.00957)
Supplement: Supplementary file 5 [file Table_5.XLSX]

## Sheet: Table S5
Table S5. Lineage specific virulence genes
File	N2306.fa	LL195.fa	N16-0044.fa	EGDe.fa	Lm3136.faa	Lm3163.fa	VFDB-hit	Predicted name or function
23628_VFG002188-gb-NP_816139-.faa	1	1	1	0	0	0	>VFG002188(gb|NP	816139) (cpsC) teichoic acid biosynthesis protein, putative [Capsule (VF0361)] [Enterococcus faecalis V583]
24711_VFG045332-gb-AHK25017-.faa	1	1	1	0	0	0	>VFG045332(gb|	>VFG045332(gb|AHK25017) (llsG) ABC transporter ATP-binding protein LlsG [LLS (VF0410)] [Listeria innocua SLCC6294]
24712_VFG045333-gb-AHK25018-.faa	1	1	1	0	0	0	>VFG045333(gb|	>VFG045333(gb|AHK25018) (llsH) ABC transporter permease protein LlsH [LLS (VF0410)] [Listeria innocua SLCC6294]
24713_VFG045334-gb-AHK25019-.faa	1	1	1	0	0	0	>VFG045334(gb|	>VFG045334(gb|AHK25019) (llsX) LlsX [LLS (VF0410)] [Listeria innocua SLCC6294]
24714_VFG045335-gb-AHK25020-.faa	1	1	1	0	0	0	>VFG045335(gb|	>VFG045335(gb|AHK25020) (llsB) SagB family dehydrogenase LlsB [LLS (VF0410)] [Listeria innocua SLCC6294]
24715_VFG045336-gb-AHK25021-.faa	1	1	1	0	0	0	>VFG045336(gb|	>VFG045336(gb|AHK25021) (llsY) LlsY [LLS (VF0410)] [Listeria innocua SLCC6294]
24716_VFG045337-gb-AHK25022-.faa	1	1	1	0	0	0	>VFG045337(gb|	>VFG045337(gb|AHK25022) (llsD) streptolysin-associated protein LlsD [LLS (VF0410)] [Listeria innocua SLCC6294]
24687_VFG000078-gb-NP_466081-.faa	0	0	0	1	1	1	>VFG000078(gb|NP	466081) (ami) autolysin amidase, adhesin [Ami (VF0071)] [Listeria monocytogenes EGD-e]
24694_VFG002159-gb-NP_464601-.faa	0	0	0	1	1	1	>VFG002159(gb|NP	464601) (aut) autolysin [Auto (VF0348)] [Listeria monocytogenes EGD-e]
24012_VFG013368-gb-NP_439034-.faa	0	0	0	1	1	1	>VFG013368(gb|NP	439034) (rffG) dTDP-glucose 46-dehydratase [LOS (CVF494)] [Haemophilus influenzae Rd KW20]
Key	1=Gene present
	0= Gene absent
