# Supplementary material for: Variable Carbon Source Utilization, Stress Resistance, and Virulence Profiles Among Listeria monocytogenes Strains Responsible for Listeriosis Outbreaks in Switzerland
Source: Front Microbiol. 2019 May 3;10:957. doi: 10.3389/fmicb.2019.00957 (PMC6510287; doi:10.3389/fmicb.2019.00957)
Supplement: Supplementary file 6 [file Table_6.XLSX]

## Sheet: Sheet1
Table S6. Internalin A amino acid sequence comparison
Amino acid position and substitution1	Type of amino acid substitution	Strains
V44I	Conservative	N2306
A51T	Non-conservative	Lm3163
L94V	Conservative	Lm3136, LL195, N2306, N16-0044
D118N	Non-conservative	Lm3136, LL195, N2306, N16-0044
S142T	Conservative	LL195
S187N	Non-conservative	Lm3136, N2306
A500V	Conservative	Lm3163, LL195, N2306, N16-0044
I533V	Conservative	N16-0044
N544K	Non-conservative	N16-0044
L572F	Non-conservative	N16-0044
P594A	Non-conservative	Lm3163
A671T	Non-conservative	N16-0044
E683K	Non-conservative	Lm3163
-741N	Non-conservative	N16-0044
-742T	Non-conservative	N16-0044
-743S	Non-conservative	N16-0044
Y774D	Non-conservative	N2306, N16-0044
Lineage specific changes
Amino acid position and substitution1	Type of amino acid substitution	Strains (Lineage 1)
R3K	Conservative	N2306, LL195, N16-0044
E416A	Non-conservative	N2306, LL195, N16-0044
P420A	Non-conservative	N2306, LL195, N16-0044
V426A	Conservative	N2306, LL195, N16-0044
A454T	Non-conservative	N2306, LL195, N16-0044
N474S	Non-conservative	N2306, LL195, N16-0044
S476P	Non-conservative	N2306, LL195, N16-0044
Y530H	Non-conservative	N2306, LL195, N16-0044
D558N	Non-conservative	N2306, LL195, N16-0044
T648S	Conservative	N2306, LL195, N16-0044
T664A	Non-conservative	N2306, LL195, N16-0044
N738D	Non-conservative	N2306, LL195, N16-0044
I781L	Conservative	N2306, LL195, N16-0044
V790M	Non-Conservative	N2306, LL195, N16-0044
1 Amino acid positions are relative to L. monocytogenes EGDe InlA protein
